# Supplementary material for: Structure of a stripped-down and tuned-up far-red phycobilisome
Source: Commun Biol. 2025 Jun 10;8:907. doi: 10.1038/s42003-025-08326-y (PMC12152189; doi:10.1038/s42003-025-08326-y)
Supplement: Supplementary file 2 — APC cylinders tilt angle calculator code [file 42003_2025_8326_MOESM2_ESM.txt]

{
 "cells": [
  {
   "cell_type": "code",
   "execution_count": 35,
   "id": "5ecd4f22",
   "metadata": {},
   "outputs": [],
   "source": [
    "#functions\n",
    "\n",
    "import pandas as pd\n",
    "import numpy as np\n",
    "\n",
    "\n",
    "###READS PDB FILE AND EXTRACT COORDINATES, ASSIGNING COORDINATES AS A NESTED LIST IN DICTIONARY WITH SUBUNIT AS KEY\n",
    "###ONLY SUPPORTS SINGLE CHARACTER CHAIN IDS\n",
    "###FILENAME: string. filename.\n",
    "###RETURNS DICTIONARY CONTAINING ALL COORDINATES OF EACH SUBUNIT, SUBUNIT NAME AS DICTIONARY KEY\n",
    "def readpdb(FILENAME):\n",
    "    tempdict = {}\n",
    "    firstatomline = True\n",
    "    backboneatoms = [\"C  \", \"O  \", \"N  \", \"CA \"]\n",
    "    \n",
    "    with open(FILENAME) as file_in:\n",
    "        for line in file_in:\n",
    "            if line.startswith((\"ATOM\",\"HETATM\")):\n",
    "                if firstatomline:\n",
    "                    currentchain = line[21]\n",
    "                    coord = line[31:54].split(\" \")\n",
    "                    coord = list(filter(None,coord))\n",
    "                    for i in range(0,len(coord)):\n",
    "                        coord[i] = float(coord[i])\n",
    "                    tempdict[currentchain] = [coord]\n",
    "                    firstatomline = False\n",
    "                elif line[21] == currentchain:\n",
    "                    coord = line[31:54].split(\" \")\n",
    "                    coord = list(filter(None,coord))\n",
    "                    for i in range(0,len(coord)):\n",
    "                        coord[i] = float(coord[i])\n",
    "                    if currentchain in tempdict:\n",
    "                        templist = tempdict[currentchain]\n",
    "                        templist.append(coord)\n",
    "                        tempdict.update(currentchain = templist)\n",
    "                    else:\n",
    "                        tempdict[currentchain] = [coord]\n",
    "                else:\n",
    "                    currentchain = line[21]\n",
    "                    coord = line[31:54].split(\" \")\n",
    "                    coord = list(filter(None,coord))\n",
    "                    for i in range(0,len(coord)):\n",
    "                        coord[i] = float(coord[i])\n",
    "                    if currentchain in tempdict:\n",
    "                        templist = tempdict[currentchain]\n",
    "                        templist.append(coord)\n",
    "                        tempdict.update(currentchain = templist)\n",
    "                    else:\n",
    "                        tempdict[currentchain] = [coord]\n",
    "    if \"currentchain\" in tempdict:\n",
    "        tempdict.pop(\"currentchain\")  ###idk why it makes this as a duplicate of the final chain sooooo\n",
    "    return tempdict\n",
    "\n",
    "###CALCULATES \"CENTRE OF MASS\" OF A SUBUNIT (DOES NOT FACTOR IN ATOM MASS)\n",
    "###COORD: dictionary of subunits key with all atom coords as a nested list (i.e. output of readpdb())\n",
    "###RETURNS CENTRE OF MASS AS A DATAFRAME (X,Y,Z COLUMNS; SUBUNIT ROWS)\n",
    "def CoM(COORD):\n",
    "    com = pd.DataFrame(columns=['x','y','z'])\n",
    "    indexname = []\n",
    "    for subunit in COORD:\n",
    "        tempdf = pd.DataFrame(data=COORD[subunit])\n",
    "        comxyz = [0,0,0]\n",
    "        for m in range(0,len(tempdf.index)):\n",
    "            comxyz[0] += tempdf.iat[m,0]\n",
    "            comxyz[1] += tempdf.iat[m,1]\n",
    "            comxyz[2] += tempdf.iat[m,2]\n",
    "        for i in range(0,len(comxyz)):\n",
    "            comxyz[i] /= len(tempdf.index)\n",
    "        com.loc[len(com)] = comxyz\n",
    "        indexname.append(subunit)\n",
    "    com.index = indexname\n",
    "    return com\n",
    "\n",
    "###CALCULATES \"CENTRE OF MASS\" OF MULTIPLE SUBUNITS, BUT ASSUMING ALL SUBUNITS HAVE THE SAME \"MASS\" i.e. taking each subunit as mass = 1\n",
    "###CoM: pd dataframe. Centres of mass of the subunits.\n",
    "###SUBUNITS: list of string. A list of subunit names.\n",
    "###RETURNS CENTRE OF MASS AS A LIST OF [x,y,z]\n",
    "def CoMring(CoM,SUBUNITS):\n",
    "    CoMs = []\n",
    "    comxyz = [0,0,0]\n",
    "    for subunit in SUBUNITS:\n",
    "        CoMs.append(CoM.loc[subunit].tolist())\n",
    "    for i in CoMs:\n",
    "        comxyz[0] += i[0]\n",
    "        comxyz[1] += i[1]\n",
    "        comxyz[2] += i[2]\n",
    "    for i in range(0,len(comxyz)):\n",
    "        comxyz[i] /= len(SUBUNITS)\n",
    "    return comxyz\n",
    "\n",
    "###CALCULATES \"CENTRE OF MASS\" OF MULTIPLE SUBUNITS, TAKES INTO ACCOUNT NUMBER OF ATOMS IN SUBUNITS\n",
    "###SUBUNITS: list of string. A list of subunit names.\n",
    "###COORD: dictionary of subunits key with all atom coords as a nested list (i.e. output of readpdb())\n",
    "###RETURNS CENTRE OF MASS AS A LIST OF [x,y,z]\n",
    "def CoMmultisub(COORD,SUBUNITS):\n",
    "    comxyz = [0,0,0]\n",
    "    atomcount = 0\n",
    "    for subunit in SUBUNITS:\n",
    "        if subunit in COORD:\n",
    "            tempdf = pd.DataFrame(data=COORD[subunit])\n",
    "            for m in range(0,len(tempdf.index)):\n",
    "                comxyz[0] += tempdf.iat[m,0]\n",
    "                comxyz[1] += tempdf.iat[m,1]\n",
    "                comxyz[2] += tempdf.iat[m,2]\n",
    "            atomcount += len(tempdf.index)\n",
    "        else:\n",
    "            print(\"No subunit\",subunit,\"in pdb coords. Ignoring subunit\")\n",
    "    for i in range(0,len(comxyz)):\n",
    "        comxyz[i] /= atomcount\n",
    "    return comxyz\n",
    "\n",
    "###CALCULATES LINE OF BEST FIT\n",
    "###CoMs: nested list. Centre of masses in [[x,y,z],[x,y,z]...] format.\n",
    "###RETURNS VECTOR (NOT NORMALISED) OF LINE OF BEST FIT AS A LIST OF [I,J,K]\n",
    "def fitline(CoMs):\n",
    "    df = pd.DataFrame(CoMs,columns=['x','y','z'])\n",
    "    x = np.array(df[\"x\"].tolist()) \n",
    "    y = np.array(df[\"y\"].tolist()) \n",
    "    z = np.array(df[\"z\"].tolist()) \n",
    "    data = np.concatenate((x[:, np.newaxis], \n",
    "                           y[:, np.newaxis], \n",
    "                           z[:, np.newaxis]), \n",
    "                          axis=1)\n",
    "    datamean = data.mean(axis=0)\n",
    "    uu, dd, vv = np.linalg.svd(data - datamean)\n",
    "    linepts = vv[0] * np.mgrid[-10:10:2j][:, np.newaxis]\n",
    "    vector = [linepts[1][0]-linepts[0][0],linepts[1][1]-linepts[0][1],linepts[1][2]-linepts[0][2]]\n",
    "    adjlinepts = linepts + datamean \n",
    "    return vector, adjlinepts\n",
    "\n",
    "###CALCULATES ANGLE BETWEEN 2 VECTORS\n",
    "###V: VECTOR1. U: VECTOR2.\n",
    "###RETURNS ANGLES IN DEGREES (ACUTE, OBTUSE)\n",
    "def angle(V, U):\n",
    "    angle = np.arccos(np.dot(V, U) / (np.linalg.norm(V) * np.linalg.norm(U)))\n",
    "    return np.rad2deg(angle), np.rad2deg(np.pi-angle)"
   ]
  },
  {
   "cell_type": "code",
   "execution_count": 34,
   "id": "252800a8",
   "metadata": {},
   "outputs": [],
   "source": [
    "###ONLY READS BACKBONE ATOMS \n",
    "def readbbpdb(FILENAME):\n",
    "    tempdict = {}\n",
    "    firstatomline = True\n",
    "    backboneatoms = [\"C  \", \"O  \", \"N  \", \"CA \"]\n",
    "    with open(FILENAME) as file_in:\n",
    "        for line in file_in:\n",
    "            if line.startswith((\"ATOM\",\"HETATM\")):\n",
    "                if line[13:16] in backboneatoms:\n",
    "                    if firstatomline:\n",
    "                        currentchain = line[21]\n",
    "                        coord = line[31:54].split(\" \")\n",
    "                        coord = list(filter(None,coord))\n",
    "                        for i in range(0,len(coord)):\n",
    "                            coord[i] = float(coord[i])\n",
    "                        tempdict[currentchain] = [coord]\n",
    "                        firstatomline = False\n",
    "                    elif line[21] == currentchain:\n",
    "                        coord = line[31:54].split(\" \")\n",
    "                        coord = list(filter(None,coord))\n",
    "                        for i in range(0,len(coord)):\n",
    "                            coord[i] = float(coord[i])\n",
    "                        if currentchain in tempdict:\n",
    "                            templist = tempdict[currentchain]\n",
    "                            templist.append(coord)\n",
    "                            tempdict.update(currentchain = templist)\n",
    "                        else:\n",
    "                            tempdict[currentchain] = [coord]\n",
    "                    else:\n",
    "                        currentchain = line[21]\n",
    "                        coord = line[31:54].split(\" \")\n",
    "                        coord = list(filter(None,coord))\n",
    "                        for i in range(0,len(coord)):\n",
    "                            coord[i] = float(coord[i])\n",
    "                        if currentchain in tempdict:\n",
    "                            templist = tempdict[currentchain]\n",
    "                            templist.append(coord)\n",
    "                            tempdict.update(currentchain = templist)\n",
    "                        else:\n",
    "                            tempdict[currentchain] = [coord]\n",
    "    if \"currentchain\" in tempdict:\n",
    "        tempdict.pop(\"currentchain\")\n",
    "    return tempdict\n"
   ]
  },
  {
   "cell_type": "code",
   "execution_count": null,
   "id": "a81b626e",
   "metadata": {},
   "outputs": [],
   "source": [
    "#ApcE2 not trimmed gives the same angle (only keeping K,k:18-87, 149-153)\n",
    "pdbcoords = readpdb(\"FR_APC_TRIMMEDAPCE.pdb\")\n",
    "CoMs = CoM(pdbcoords)\n",
    "\n",
    "rings1 = [[\"A\",\"B\",\"C\",\"D\",\"E\",\"F\"],[\"G\",\"H\",\"I\",\"J\",\"K\",\"L\"],[\"M\",\"N\",\"O\",\"P\",\"Q\",\"R\"],[\"T\",\"U\",\"V\",\"W\",\"X\",\"Y\"]]\n",
    "rings2 = [[\"a\",\"b\",\"c\",\"d\",\"e\",\"f\"],[\"g\",\"h\",\"i\",\"j\",\"k\",\"l\"],[\"m\",\"n\",\"o\",\"p\",\"q\",\"r\"],[\"t\",\"u\",\"v\",\"w\",\"x\",\"y\"]]\n",
    "RingCoMs1 = []\n",
    "RingCoMs2 = []\n",
    "for i in rings1:\n",
    "    RingCoMs1.append(CoMring(CoMs,i))\n",
    "for i in rings2:\n",
    "    RingCoMs2.append(CoMring(CoMs,i))\n",
    "\n",
    "vector1, linepts1 = fitline(RingCoMs1)\n",
    "vector2, linepts2 = fitline(RingCoMs2)\n",
    "\n",
    "tiltangle1, tiltangle2 = angle(vector1, vector2)"
   ]
  },
  {
   "cell_type": "code",
   "execution_count": null,
   "id": "d22a2560",
   "metadata": {},
   "outputs": [],
   "source": [
    "print(\"CoMs1:\")\n",
    "for i in RingCoMs1:\n",
    "    print(i[0],\",\",i[1],\",\",i[2])\n",
    "\n",
    "print(\"\\nCoMs2:\")\n",
    "for i in RingCoMs2:\n",
    "    print(i[0],\",\",i[1],\",\",i[2])\n",
    "\n",
    "print(\"\\npts for line of best fit 1:\")\n",
    "for i in linepts1:\n",
    "    print(i[0],\",\",i[1],\",\",i[2])\n",
    "    \n",
    "print(\"\\npts for line of best fit 2:\")\n",
    "for i in linepts2:\n",
    "    print(i[0],\",\",i[1],\",\",i[2])\n",
    "    \n",
    "print(\"\\nTilt is:\")\n",
    "print(tiltangle1, tiltangle2)"
   ]
  },
  {
   "cell_type": "markdown",
   "id": "81ee210c",
   "metadata": {},
   "source": [
    "ApcE2 when full length is used gives an angle of 152.8259919745681 27.174008025431903.\n",
    "ApcE2 when trimmed (keeping K,k:18-87, 149-253) gives an angle of 150.62253585648517 29.37746414351482."
   ]
  },
  {
   "cell_type": "code",
   "execution_count": 2,
   "id": "1555144a",
   "metadata": {},
   "outputs": [],
   "source": [
    "#using commultisub instead of comring (does not assume all subunits have the same atom count)\n",
    "pdbcoords = readpdb(\"FR-APC.pdb\")\n",
    "rings1 = [[\"A\",\"B\",\"C\",\"D\",\"E\",\"F\"],[\"G\",\"H\",\"I\",\"J\",\"K\",\"L\"],[\"M\",\"N\",\"O\",\"P\",\"Q\",\"R\"],[\"T\",\"U\",\"V\",\"W\",\"X\",\"Y\"]]\n",
    "rings2 = [[\"a\",\"b\",\"c\",\"d\",\"e\",\"f\"],[\"g\",\"h\",\"i\",\"j\",\"k\",\"l\"],[\"m\",\"n\",\"o\",\"p\",\"q\",\"r\"],[\"t\",\"u\",\"v\",\"w\",\"x\",\"y\"]]\n",
    "RingCoMs1 = []\n",
    "RingCoMs2 = []\n",
    "for i in rings1:\n",
    "    RingCoMs1.append(CoMmultisub(pdbcoords,i))\n",
    "for i in rings2:\n",
    "    RingCoMs2.append(CoMmultisub(pdbcoords,i))\n",
    "    \n",
    "vector1, linepts1 = fitline(RingCoMs1)\n",
    "vector2, linepts2 = fitline(RingCoMs2)\n",
    "\n",
    "tiltangle1, tiltangle2 = angle(vector1, vector2)"
   ]
  },
  {
   "cell_type": "code",
   "execution_count": 3,
   "id": "e28b0474",
   "metadata": {
    "scrolled": false
   },
   "outputs": [
    {
     "name": "stdout",
     "output_type": "stream",
     "text": [
      "CoMs1:\n",
      "191.91621301020447 , 236.30616237244968 , 236.4068607142851\n",
      "204.8256281360502 , 265.2346689678392 , 230.76074936858106\n",
      "226.60817244063819 , 313.1148897106518 , 215.7823775788241\n",
      "217.31063194173404 , 287.5351542463255 , 219.36725035765443\n",
      "\n",
      "CoMs2:\n",
      "314.18454604591795 , 269.79377729591846 , 236.40843048469276\n",
      "301.27799941067514 , 240.86872798450975 , 230.76532396026263\n",
      "279.4919118982744 , 192.9828871156099 , 215.78089918256111\n",
      "288.79008050461533 , 218.56204551957396 , 219.36775523475038\n",
      "\n",
      "pts for line of best fit 1:\n",
      "206.11242100472865 , 266.76597730323266 , 228.12023675488405\n",
      "214.2179017595848 , 284.3294603454004 , 223.03838225478836\n",
      "\n",
      "pts for line of best fit 2:\n",
      "299.9888159247048 , 239.33353155903689 , 228.12186341074417\n",
      "291.8834530050366 , 221.77018739876917 , 223.0393410203893\n",
      "\n",
      "Tilt is:\n",
      "150.5583586858074 29.441641314192598\n"
     ]
    }
   ],
   "source": [
    "print(\"CoMs1:\")\n",
    "for i in RingCoMs1:\n",
    "    print(i[0],\",\",i[1],\",\",i[2])\n",
    "\n",
    "print(\"\\nCoMs2:\")\n",
    "for i in RingCoMs2:\n",
    "    print(i[0],\",\",i[1],\",\",i[2])\n",
    "\n",
    "print(\"\\npts for line of best fit 1:\")\n",
    "for i in linepts1:\n",
    "    print(i[0],\",\",i[1],\",\",i[2])\n",
    "    \n",
    "print(\"\\npts for line of best fit 2:\")\n",
    "for i in linepts2:\n",
    "    print(i[0],\",\",i[1],\",\",i[2])\n",
    "    \n",
    "print(\"\\nTilt is:\")\n",
    "print(tiltangle1, tiltangle2)"
   ]
  },
  {
   "cell_type": "markdown",
   "id": "ee702540",
   "metadata": {},
   "source": [
    "Using CoMsmultisub:\n",
    "ApcE2 when full length is used gives an angle of 150.5583586858074 29.441641314192598.\n",
    "ApcE2 when trimmed (keeping K,k:18-87, 149-253) gives an angle of 149.73346001304822 30.266539986951795."
   ]
  },
  {
   "cell_type": "code",
   "execution_count": 4,
   "id": "b0061b37",
   "metadata": {},
   "outputs": [],
   "source": [
    "#using commultisub instead of comring (does not assume all subunits have the same atom count), using 12-mer\n",
    "pdbcoords = readpdb(\"FR-APC.pdb\")\n",
    "rings1 = [[\"A\",\"B\",\"C\",\"D\",\"E\",\"F\",\"G\",\"H\",\"I\",\"J\",\"K\",\"L\"],[\"M\",\"N\",\"O\",\"P\",\"Q\",\"R\",\"T\",\"U\",\"V\",\"W\",\"X\",\"Y\"]]\n",
    "rings2 = [[\"a\",\"b\",\"c\",\"d\",\"e\",\"f\",\"g\",\"h\",\"i\",\"j\",\"k\",\"l\"],[\"m\",\"n\",\"o\",\"p\",\"q\",\"r\",\"t\",\"u\",\"v\",\"w\",\"x\",\"y\"]]\n",
    "RingCoMs1 = []\n",
    "RingCoMs2 = []\n",
    "for i in rings1:\n",
    "    RingCoMs1.append(CoMmultisub(pdbcoords,i))\n",
    "for i in rings2:\n",
    "    RingCoMs2.append(CoMmultisub(pdbcoords,i))\n",
    "    \n",
    "vector1 = [RingCoMs1[1][0]-RingCoMs1[0][0],RingCoMs1[1][1]-RingCoMs1[0][1],RingCoMs1[1][2]-RingCoMs1[0][2]]\n",
    "vector2 = [RingCoMs2[1][0]-RingCoMs2[0][0],RingCoMs2[1][1]-RingCoMs2[0][1],RingCoMs1[1][2]-RingCoMs2[0][2]]\n",
    "\n",
    "tiltangle1, tiltangle2 = angle(vector1, vector2)"
   ]
  },
  {
   "cell_type": "code",
   "execution_count": 5,
   "id": "fd67074a",
   "metadata": {},
   "outputs": [
    {
     "name": "stdout",
     "output_type": "stream",
     "text": [
      "CoMs1:\n",
      "199.69276402272118 , 253.73251399736301 , 233.0056785170919\n",
      "221.96483723044847 , 300.3399750584552 , 217.57271836840727\n",
      "\n",
      "CoMs2:\n",
      "306.40972299421975 , 252.36950831727302 , 233.0090583730599\n",
      "284.13556079501285 , 205.7575135749546 , 217.5722304494673\n",
      "\n",
      "Tilt is:\n",
      "146.7293136831558 33.27068631684422\n"
     ]
    }
   ],
   "source": [
    "print(\"CoMs1:\")\n",
    "for i in RingCoMs1:\n",
    "    print(i[0],\",\",i[1],\",\",i[2])\n",
    "\n",
    "print(\"\\nCoMs2:\")\n",
    "for i in RingCoMs2:\n",
    "    print(i[0],\",\",i[1],\",\",i[2])\n",
    "    \n",
    "print(\"\\nTilt is:\")\n",
    "print(tiltangle1, tiltangle2)"
   ]
  },
  {
   "cell_type": "markdown",
   "id": "8fde0995",
   "metadata": {},
   "source": [
    "Taking CoM of 12-mer:\n",
    "ApcE2 when full length is used gives an angle of 146.7293136831558 33.27068631684422.\n",
    "ApcE2 when trimmed (keeping K,k:18-87, 149-253) gives an angle of 146.4768883742232 33.52311162577679."
   ]
  },
  {
   "cell_type": "code",
   "execution_count": 36,
   "id": "5197d9e3",
   "metadata": {},
   "outputs": [],
   "source": [
    "#only reading backbone atoms\n",
    "pdbcoords = readbbpdb(\"FR_APC_TRIMMEDAPCE.pdb\")\n",
    "rings1 = [[\"A\",\"B\",\"C\",\"D\",\"E\",\"F\"],[\"G\",\"H\",\"I\",\"J\",\"K\",\"L\"],[\"M\",\"N\",\"O\",\"P\",\"Q\",\"R\"],[\"T\",\"U\",\"V\",\"W\",\"X\",\"Y\"]]\n",
    "rings2 = [[\"a\",\"b\",\"c\",\"d\",\"e\",\"f\"],[\"g\",\"h\",\"i\",\"j\",\"k\",\"l\"],[\"m\",\"n\",\"o\",\"p\",\"q\",\"r\"],[\"t\",\"u\",\"v\",\"w\",\"x\",\"y\"]]\n",
    "RingCoMs1 = []\n",
    "RingCoMs2 = []\n",
    "for i in rings1:\n",
    "    RingCoMs1.append(CoMmultisub(pdbcoords,i))\n",
    "for i in rings2:\n",
    "    RingCoMs2.append(CoMmultisub(pdbcoords,i))\n",
    "    \n",
    "vector1, linepts1 = fitline(RingCoMs1)\n",
    "vector2, linepts2 = fitline(RingCoMs2)\n",
    "\n",
    "tiltangle1, tiltangle2 = angle(vector1, vector2)"
   ]
  },
  {
   "cell_type": "code",
   "execution_count": 40,
   "id": "1ab2efa5",
   "metadata": {},
   "outputs": [
    {
     "name": "stdout",
     "output_type": "stream",
     "text": [
      "CoMs1:\n",
      "191.8898135942325 , 236.13458496395435 , 236.43664212152387\n",
      "202.64333954081644 , 260.9146094387749 , 233.5559778061229\n",
      "226.6721548742132 , 313.28410875262114 , 215.76984198113138\n",
      "217.24063249211403 , 287.363645373292 , 219.38621161934836\n",
      "\n",
      "CoMs2:\n",
      "314.2128934088571 , 269.96401004119423 , 236.43609938208002\n",
      "303.4546525510198 , 245.1869459183677 , 233.55604107142824\n",
      "279.4282329664571 , 192.81452777777776 , 215.76954821803042\n",
      "288.86122739221815 , 218.73442718191376 , 219.3890073606727\n",
      "\n",
      "pts for line of best fit 1:\n",
      "205.5611347269044 , 265.66326192274784 , 228.9025029743763\n",
      "213.66183552378368 , 283.1852123415734 , 223.67183378968699\n",
      "\n",
      "pts for line of best fit 2:\n",
      "300.53964025557104 , 240.4359812414811 , 228.90285450706617\n",
      "292.43886290370494 , 222.9139742181457 , 223.67249350903953\n",
      "\n",
      "Vector is:\n",
      "[8.10070079687928, 17.521950418825558, -5.230669184689283] [-8.100777351866054, -17.52200702333542, -5.230360998026663]\n",
      "\n",
      "Tilt is:\n",
      "149.6787714048963 30.32122859510368\n"
     ]
    }
   ],
   "source": [
    "print(\"CoMs1:\")\n",
    "for i in RingCoMs1:\n",
    "    print(i[0],\",\",i[1],\",\",i[2])\n",
    "\n",
    "print(\"\\nCoMs2:\")\n",
    "for i in RingCoMs2:\n",
    "    print(i[0],\",\",i[1],\",\",i[2])\n",
    "\n",
    "print(\"\\npts for line of best fit 1:\")\n",
    "for i in linepts1:\n",
    "    print(i[0],\",\",i[1],\",\",i[2])\n",
    "    \n",
    "print(\"\\npts for line of best fit 2:\")\n",
    "for i in linepts2:\n",
    "    print(i[0],\",\",i[1],\",\",i[2])\n",
    "\n",
    "    \n",
    "print(\"\\nVector is:\")\n",
    "print(vector1,vector2)\n",
    "print(\"\\nTilt is:\")\n",
    "print(tiltangle1, tiltangle2)"
   ]
  },
  {
   "cell_type": "code",
   "execution_count": null,
   "id": "a7480c3b",
   "metadata": {},
   "outputs": [],
   "source": [
    "\n"
   ]
  }
 ],
 "metadata": {
  "kernelspec": {
   "display_name": "Python 3 (ipykernel)",
   "language": "python",
   "name": "python3"
  },
  "language_info": {
   "codemirror_mode": {
    "name": "ipython",
    "version": 3
   },
   "file_extension": ".py",
   "mimetype": "text/x-python",
   "name": "python",
   "nbconvert_exporter": "python",
   "pygments_lexer": "ipython3",
   "version": "3.11.5"
  }
 },
 "nbformat": 4,
 "nbformat_minor": 5
}
